# Supplementary material for: Effective CpG Delivery Using Zwitterion-Functionalized Dendrimer-Entrapped Gold Nanoparticles to Promote T Cell-Mediated Immunotherapy of Cancer Cells
Source: Biosensors (Basel). 2022 Jan 27;12(2):71. doi: 10.3390/bios12020071 (PMC8869692; doi:10.3390/bios12020071)
Supplement: Supplementary file 1 [file biosensors-12-00071-s001.zip]

Archive with 1 entries (1 files):
- biosensors-1556268-supplementary.pdf
